# Supplementary material for: Prediction of Prognosis and Chemotherapeutic Sensitivity Based on Cuproptosis-Associated lncRNAs in Cervical Squamous Cell Carcinoma and Endocervical Adenocarcinoma
Source: Genes (Basel). 2023 Jun 30;14(7):1381. doi: 10.3390/genes14071381 (PMC10379127; doi:10.3390/genes14071381)
Supplement: Supplementary file 1 [file genes-14-01381-s001.zip]

Archive with 1 entries (1 files):
- genes-2466642-supplementary.pdf
